# Supplementary material for: Initial Evaluation of Feasibility and Cutaneous Toxicity of Electron FLASH Radiotherapy Using a Standard-of-Care Fractionation Scheme in a Porcine Skin Model
Source: Cancers (Basel). 2026 Mar 20;18(6):1009. doi: 10.3390/cancers18061009 (PMC13024774; doi:10.3390/cancers18061009)
Supplement: Supplementary file 1 [file cancers-18-01009-s001.zip]

Archive with 1 entries (1 files):
- cancers-4175452-supplementary.pdf
